# Supplementary material for: California air resources board forest carbon protocol invalidates offsets
Source: PeerJ. 2019 Sep 23;7:e7606. doi: 10.7717/peerj.7606 (PMC6761920; doi:10.7717/peerj.7606)
Supplement: Supplemental Information 3 [file peerj-07-7606-s003.xlsx]

## Sheet: CARB_CAR_GIS
				SUPPLEMENT 3: TABLE 1 CARB-CAR
PEM ID	CARID	ARB_SITE	ID2	Site Location	Name	LONG	LAT	URL	ID2_1	State	landclass
1	CAR101	NA	CAFR0049	The Van Eck Forest (Humboldt County, CA)	The Van Eck Forest	-124.08	40.87	https://thereserve2.apx.com/mymodule/reg/prjView.asp?id1=101	CAFR0049	CA	Tree cover, needleleaved, evergreen, closed to open (>15%)
2	CAR102	CAR1098	CAFR0040	Garcia River Forest (Mendocino, CA)	Garcia River Forest	-123.51	38.91	https://thereserve2.apx.com/mymodule/reg/prjView.asp?id1=101	CAFR0040	CA	Tree cover, needleleaved, evergreen, closed to open (>15%)
3	CAR408	CAR1100	CAFR0041	Big River / Salmon Creek Forests (Mendocino, CA)	Big River / Salmon Creek Forests	-123.67	39.301	https://thereserve2.apx.com/mymodule/reg/prjView.asp?id1=408	CAFR0041	CA	Tree cover, needleleaved, evergreen, closed to open (>15%)
4	CAR429	NA	CAFR0073	McCloud River (McCloud, CA)	McCloud River	-122	41.2	https://thereserve2.apx.com/mymodule/reg/prjView.asp?id1=429	CAFR0073	CA	Tree cover, needleleaved, evergreen, closed to open (>15%)
5	CAR430	NA	NA	RPH Ranch (Comptche, Mendocino County, CA)	RPH Ranch	-123.59	39.26	https://thereserve2.apx.com/mymodule/reg/TabDocuments.asp?id1=430&action=&ad=Prpt&act=update&sBtn=&Type=PRO&r=111&tablename=doc&aProj=pub	NA	CA	Grassland
6	CAR497	NA	CAFR0029	Blue Source – Alligator River (Hyde County, NC)	Alligator River	-76.031	35.631	https://thereserve2.apx.com/mymodule/reg/prjView.asp?id1=497	CAFR0029	NC	Tree cover, flooded, fresh or brackish water
7	CAR575	NA	NA	Arcata Sunnybrae Tract (Humbodlt County, CA)	Arcata Sunnybrae Tract	-124.05	40.864	https://thereserve2.apx.com/mymodule/reg/TabDocuments.asp?r=111&ad=Prpt&act=update&type=PRO&aProj=pub&tablename=doc&id1=575	NA	CA	Tree cover, needleleaved, evergreen, closed to open (>15%)
8	CAR582	CAR1130	CAFR0103	Finite Carbon – MWF Brimstone IFM Project I (Scott County, TN)	Brimstone IFM Project I	-84.455	36.272	https://thereserve2.apx.com/mymodule/reg/prjView.asp?id1=582	CAFR0103	TN	Tree cover, broadleaved, deciduous, closed to open (>15%)
9	CAR590	NA	NA	Lompico Forest Carbon Project (Santa Cruz County, CA)	Lompico Forest	-122.04	37.13	https://thereserve2.apx.com/mymodule/reg/TabDocuments.asp?r=111&ad=Prpt&act=update&type=PRO&aProj=pub&tablename=doc&id1=590	NA	CA	Tree cover, needleleaved, evergreen, closed to open (>15%)
10	CAR645	CAR1088	CAFR0080	Finite Carbon – The Forestland Group Champion Property (Franklin, St. Lawrence & Lewis Counties, NY)	Champion Property	-75	44.3	https://thereserve2.apx.com/mymodule/reg/prjView.asp?id1=645	CAFR0080	NY	Tree cover, broadleaved, deciduous, closed to open (>15%)
11	CAR646	NA	NA	Katahdin Iron Works Ecological Reserve (Piscataquis County, ME)	Katahdin Iron Works Ecological Reserve	-69.17	45.45	https://thereserve2.apx.com/mymodule/reg/TabDocuments.asp?r=111&ad=Prpt&act=update&type=PRO&aProj=pub&tablename=doc&id1=646	NA	ME	Tree cover, needleleaved, evergreen, closed to open (>15%)
12	CAR648	CAR1086	CAFR0047	Finite Carbon – Potlatch Moro Big Pine CE (Calhoun County, AR)	Potlatch Moro Big Pine	-92.54	33.5	https://thereserve2.apx.com/mymodule/reg/prjView.asp?id1=648	CAFR0047	AR	Tree cover, needleleaved, evergreen, closed to open (>15%)
13	CAR655	NA	CAFR0105	Alder Stream Preserve (Piscataquis County, ME)	Alder Stream Preserve	-69.015	45.114	https://thereserve2.apx.com/mymodule/reg/prjView.asp?id1=655	CAFR0105	ME	Tree cover, broadleaved, deciduous, closed to open (>15%)
14	CAR657	CAR1063	CAFR0002	Finite Carbon Farm Cove Community Forest Project (Near Grand Lake Stream, Maine)	Farm Cove Community Forest Project	-67.851	45.187	https://thereserve2.apx.com/mymodule/reg/prjView.asp?id1=657	CAFR0002	ME	Tree cover, mixed leaf type (broadleaved and needleleaved)
15	CAR658	CAR1134	CAFR0087	Finite Carbon – Brosnan Forest (Near Charleston, SC)	Brosnan Forest	-80.45	33.167	https://thereserve2.apx.com/mymodule/reg/prjView.asp?id1=658	CAFR0087	SC	Tree cover, needleleaved, evergreen, closed to open (>15%)
16	CAR659	NA	CAFR0026	Blue Source – Pungo River Forest Conservation Project (Washington County, NC)	Pungo River Forest	-76.64	35.804	https://thereserve2.apx.com/mymodule/reg/prjView.asp?id1=659	CAFR0026	NC	Tree cover, flooded, fresh or brackish water
17	CAR660	CAR1099	CAFR0042	Gualala River Forest (Southern Mendocino County, Near Gualala, CA)	Gualala River Forest	-123.402	38.796	https://thereserve2.apx.com/mymodule/reg/prjView.asp?id1=660	CAFR0042	CA	Tree cover, needleleaved, evergreen, closed to open (>15%)
18	CAR661	CAR1140	CAFR0001	Willits Woods (Near Willitis, CA)	Willits Woods	-123.357	39.411	https://thereserve2.apx.com/mymodule/reg/prjView.asp?id1=661	CAFR0001	CA	Tree cover, needleleaved, evergreen, closed to open (>15%)
19	CAR672	NA	CAFR0116	Hershey Mountain (North of Concord, NH)	Hershey Mountain	-71.667	43.567	https://thereserve2.apx.com/mymodule/reg/prjView.asp?id1=672	CAFR0116	NH	Tree cover, mixed leaf type (broadleaved and needleleaved)
20	CAR676	NA	CAFR0031	Pocosin Lakes Forest Conservation Project (Tyrrell County, NC)	Pocosin Lakes Forest	-76.209	35.862	https://thereserve2.apx.com/mymodule/reg/prjView.asp?id1=676	CAFR0031	NC	Tree cover, flooded, fresh or brackish water
21	CAR681	NA	CAFR0106	Howland Research Forest (Howland, ME)	Howland Research Forest	-68.627	45.246	https://thereserve2.apx.com/mymodule/reg/prjView.asp?id1=681	CAFR0106	ME	Tree cover, mixed leaf type (broadleaved and needleleaved)
22	CAR683	NA	CAFR0030	Francis Beidler Project (Berkeley, Dorchester and Orangeburg Counties, SC)	Francis Beidler Project	-80.358	33.321	https://thereserve2.apx.com/mymodule/reg/prjView.asp?id1=683	CAFR0030	SC	Tree cover, needleleaved, evergreen, closed to open (>15%)
23	CAR686	CAR1160	CAFR0058	Virginia Conservation Forestry Program – Clifton Farm (Near Rosedale, VA)	Virginia Conservation Forest	-81.86	37.022	https://thereserve2.apx.com/mymodule/reg/prjView.asp?id1=686	CAFR0058	VA	Mosaic natural vegetation (tree, shrub, herbaceous cover) (>50%) / cropland (<50%)
24	CAR688	NA	CAFR0028	Blue Source – Noles North Forest Project (Washington and Hyde Counties, NC)	Noles North Forest Project	-76.548	35.881	https://thereserve2.apx.com/mymodule/reg/prjView.asp?id1=688	CAFR0028	NC	Herbaceous cover
25	CAR694	NA	NA	Arcata Lucchesi Tract (Humboldt County, CA)	Lucchesi Tract	-124.064	40.875	https://thereserve2.apx.com/mymodule/reg/TabDocuments.asp?r=111&ad=Prpt&act=update&type=PRO&aProj=pub&tablename=doc&id1=694	NA	CA	Tree cover, needleleaved, evergreen, closed to open (>15%)
26	CAR696	CAR1159	CAFR0057	Rich Mountain (Russell & Washington Counties, NW of Saltville, VA)	Rich Mountain	-82.03	36.831	https://thereserve2.apx.com/mymodule/reg/prjView.asp?id1=696	CAFR0057	VA	Tree cover, broadleaved, deciduous, closed to open (>15%)
27	CAR697	CAR1147	CAFR0102	Tazewell – Elk Garden (Russell, Washington, and Tazewell Co. near Tazewell)	Tazewell – Elk Garden	-81.559	37.124	https://thereserve2.apx.com/mymodule/reg/prjView.asp?id1=697	CAFR0102	VA	Mosaic natural vegetation (tree, shrub, herbaceous cover) (>50%) / cropland (<50%)
28	CAR730	CAR1139	CAFR0123	Usal Redwood Forest (Mendocino County, CA)	Usal Redwood Forest	-123.847	39.876	https://thereserve2.apx.com/mymodule/reg/prjView.asp?id1=730	CAFR0123	CA	Tree cover, needleleaved, evergreen, closed to open (>15%)
29	CAR749	CAR1109	CAFR0063	Green Assets – Middleton (Charleston, SC)	Middleton Place Avoided Conversion Project	-80.141	32.9	https://thereserve2.apx.com/mymodule/reg/prjView.asp?id1=749	CAFR0063	SC	Tree cover, needleleaved, evergreen, closed to open (>15%)
30	CAR777	NA	CAFR0064	Yurok Tribe Sustainable Forest Project (Northwest Humboldt County, CA)	Yurok Tribe Sustainable Forest	-123.8	41.406	https://thereserve2.apx.com/mymodule/reg/prjView.asp?id1=777	CAFR0064	CA	Tree cover, needleleaved, evergreen, closed to open (>15%)
31	CAR780	CAR1062	CAFR0088	Shannondale Tree Farm (Washington County, NC)	Shannondale Tree Farm	-91.45	37.367	https://thereserve2.apx.com/mymodule/reg/prjView.asp?id1=780	CAFR0088	NC	Tree cover, broadleaved, deciduous, closed to open (>15%)
32	CAR802	NA	CAFR0027	Noles South Forest Project (Washington County, NC)	Noles South Forest Project	-76.548	35.865	https://thereserve2.apx.com/mymodule/reg/prjView.asp?id1=802	CAFR0027	NC	Tree cover, flooded, fresh or brackish water
33	CAR935	NA	NA	Arcata City Barnum Tract (Arcata, CA)	Arcata City Barnum Tract	-124.049	40.876	https://thereserve2.apx.com/mymodule/reg/TabDocuments.asp?r=111&ad=Prpt&act=update&type=PRO&aProj=pub&tablename=doc&id1=935	NA	CA	Tree cover, needleleaved, evergreen, closed to open (>15%)
34	CAR1013	NA	CAFR5055	Buckeye Forest Project (Sonoma County, CA)	Buckeye Forest	-123.31	38.74	https://thereserve2.apx.com/mymodule/reg/prjView.asp?id1=1013	CAFR5055	CA	Tree cover, needleleaved, evergreen, closed to open (>15%)
35	CAR1015	NA	CAFR0100	Rips Redwoods (Sonoma County, CA)	Rips Redwoods	-123.212	38.711	https://thereserve2.apx.com/mymodule/reg/prjView.asp?id1=1015	CAFR0100	CA	Tree cover, needleleaved, evergreen, closed to open (>15%)
36	CAR1032	NA	CAFR5037	Virginia Highlands I (Russell, Buchanan and Dickenson Counties, VA)	Virginia Highlands I	-82.347	37.085	https://thereserve2.apx.com/mymodule/reg/prjView.asp?id1=1032	CAFR5037	VA	Tree cover, broadleaved, deciduous, closed to open (>15%)
37	CAR1041	NA	CAFR5038	Sacramento Canyon ARB001 (Shasta County, CA)	Sacramento Canyon	-122.29	41.05	https://thereserve2.apx.com/mymodule/reg/prjView.asp?id1=1041	CAFR5038	CA	Tree cover, needleleaved, evergreen, closed to open (>15%)
38	CAR1046	NA	CAFR5076	Trinity Timberlands University Hill Project (Trinity County, CA)	Trinity Timberlands	-123.5	40.58	https://thereserve2.apx.com/mymodule/reg/prjView.asp?id1=1046	CAFR5076	CA	Tree cover, needleleaved, evergreen, closed to open (>15%)
39	CAR1066	NA	CAFR5058	Buck Mountain ARB002 (Siskiyou County, CA)	Buck Mountain	-121.85	41.38	https://thereserve2.apx.com/mymodule/reg/prjView.asp?id1=1066	CAFR5058	CA	Tree cover, needleleaved, evergreen, closed to open (>15%)
40	CAR1067	NA	CAFR5063	Sustainable Mountain (Humboldt County, CA (near Willow Creek)	Sustainable Mountain	-123.76	40.91	https://thereserve2.apx.com/mymodule/reg/prjView.asp?id1=1067	CAFR5063	CA	Tree cover, needleleaved, evergreen, closed to open (>15%)
41	CAR1092	NA	CAFR5087	Big Valley (Near Aiden, CA)	Big Valley	-121.24	41.13	https://thereserve2.apx.com/mymodule/reg/TabDocuments.asp?r=111&ad=Prpt&act=update&type=PRO&aProj=pub&tablename=doc&id1=1092	CAFR5087	CA	Tree cover, needleleaved, evergreen, closed to open (>15%)
42	CAR1094	NA	CAFR5095	Ashford III (Ashford, WA)	Ashford III	-122.04	46.46	https://thereserve2.apx.com/mymodule/reg/prjView.asp?id1=1094	CAFR5095	WA	Tree cover, needleleaved, evergreen, closed to open (>15%)
43	CAR1095	NA	CAFR5096	Brushy Mountain (Mendocino County, CA)	Brushy Mountain	-123.26	39.63	https://thereserve2.apx.com/mymodule/reg/prjView.asp?id1=1095	CAFR5096	CA	Shrubland
44	CAR1102	NA	CAFR5148	Montesol Forest Carbon (Napa and Lake County, CA)	Montesol Forest Carbon	-122.564	38.671	https://thereserve2.apx.com/mymodule/reg/TabDocuments.asp?r=111&ad=Prpt&act=update&type=PRO&aProj=pub&tablename=doc&id1=1102	CAFR5148	CA	Tree cover, needleleaved, evergreen, closed to open (>15%)
45	CAR1103	NA	CAFR5149	Forest Carbon Partners – Glass Ranch Improved Forest Management Project (Humboldt County, CA)	Glass Ranch Improved Forest	-123.644	40.346	https://thereserve2.apx.com/mymodule/reg/prjView.asp?id1=1103	CAFR5149	CA	Tree cover, needleleaved, evergreen, closed to open (>15%)
46	CAR1104	NA	CAFR5150	Forest Carbon Partners – Gabrych Ranch Project (Humboldt County and Trinity County, CA)	Gabrych Ranch Project	-123.606	40.713	https://thereserve2.apx.com/mymodule/reg/prjView.asp?id1=1104	CAFR5150	CA	Tree cover, needleleaved, evergreen, closed to open (>15%)
47	CAR1114	NA	CAFR5114	Crane Valley (Humboldt, CA)	Crane Valley	-123.606	40.713	https://thereserve2.apx.com/mymodule/reg/TabDocuments.asp?r=111&ad=Prpt&act=update&type=PRO&aProj=pub&tablename=doc&id1=1114	CAFR5114	CA	Tree cover, needleleaved, evergreen, closed to open (>15%)
48	CAR1175	NA	CAFR5195	Finite Carbon – Passamaquoddy Tribe (Frankin, Somerset, Penobscot, Hancock, and Washington Counties, ME)	Passamaquoddy Tribe	-67.63	45.288	https://thereserve2.apx.com/mymodule/reg/prjView.asp?id1=1175	CAFR5195	ME	Tree cover, needleleaved, evergreen, closed to open (>15%)
49	CAR1180	NA	CAFR5280	Maillard Ranch (Mendocino County, CA)	Maillard Ranch	-123.36	39.92	https://thereserve2.apx.com/mymodule/reg/prjView.asp?id1=1180	CAFR5280	CA	Tree cover, needleleaved, evergreen, closed to open (>15%)
50	CAR1183	NA	CAFR5283	Forest Carbon Partners-Mescalero Apache Tribe (Otero & Lincoln County, NM)	Mescalero Apache Tribe	-105.65	33.17	https://thereserve2.apx.com/mymodule/reg/TabDocuments.asp?r=111&ad=Prpt&act=update&type=PRO&aProj=pub&tablename=doc&id1=1183	CAFR5283	NM	Tree cover, needleleaved, evergreen, closed to open (>15%)
51	CAR1191	NA	CAFR5291	Hollow Tree (Mendocino County, CA)	Hollow Tree	-123.782	39.85	https://thereserve2.apx.com/mymodule/reg/TabDocuments.asp?r=111&ad=Prpt&act=update&type=PRO&aProj=pub&tablename=doc&id1=1191	CAFR5291	CA	Tree cover, needleleaved, evergreen, closed to open (>15%)
52	CAR1197	NA	CAFR5297	Upper Hudson Woodlands ATP, LP (Warren, Hamilton, Essex, Washington, Saratoga and Fulton, NY)	Upper Hudson Woodlands	-74.33	43.88	https://thereserve2.apx.com/mymodule/reg/TabDocuments.asp?r=111&ad=Prpt&act=update&type=PRO&aProj=pub&tablename=doc&id1=1197	CAFR5297	NY	Tree cover, broadleaved, deciduous, closed to open (>15%)
53	CAR1204	NA	CAFR5304	AMC Silver Lake (Piscataquis & Aroostook Counties, ME)	AMC Silver Lake	-69.15	45.44	https://thereserve2.apx.com/mymodule/reg/TabDocuments.asp?r=111&ad=Prpt&act=update&type=PRO&aProj=pub&tablename=doc&id1=1204	CAFR5304	ME	Tree cover, needleleaved, evergreen, closed to open (>15%)
54	CAR1209	NA	CAFR5309	Wolf River (Antigo, WI)	Wolf River	-88.86	45.23	https://thereserve2.apx.com/mymodule/reg/TabDocuments.asp?r=111&ad=Prpt&act=update&type=PRO&aProj=pub&tablename=doc&id1=1209	CAFR5309	WI	Tree cover, broadleaved, deciduous, closed to open (>15%)
55	CAR1213	NA	CAFR5313	MWF Adirondacks (Franklin, St. Lawrence & Lewis Counties, NY)	Adirondacks	-74.91	44.35	https://thereserve2.apx.com/mymodule/reg/TabDocuments.asp?r=111&ad=Prpt&act=update&type=PRO&aProj=pub&tablename=doc&id1=1213	CAFR5313	NY	Tree cover, broadleaved, deciduous, closed to open (>15%)
56	CAR1215	NA	CAFR5315	Molpus Ataya (Campbell & Claiborne Counties, TN)	Molpus Ataya	-83.89	36.54	https://thereserve2.apx.com/mymodule/reg/TabDocuments.asp?r=111&ad=Prpt&act=update&type=PRO&aProj=pub&tablename=doc&id1=1215	CAFR5315	TN	Tree cover, broadleaved, deciduous, closed to open (>15%)
57	CAR1217	NA	CAFR5317	West Grand Lake (Washington County, ME)	West Grand Lake	-67.75	45.23	https://thereserve2.apx.com/mymodule/reg/TabDocuments.asp?r=111&ad=Prpt&act=update&type=PRO&aProj=pub&tablename=doc&id1=1217	CAFR5317	ME	Tree cover, needleleaved, evergreen, closed to open (>15%)
58	CAR973	NA	CAFR5003	Bishop Project (Near Bessemer, MI, and other locations)	Bishop Project	-87.852	46.5620	https://thereserve2.apx.com/mymodule/reg/TabDocuments.asp?r=111&ad=Prpt&act=update&type=PRO&aProj=pub&tablename=doc&id1=973	NA	MI	Tree cover, broadleaved, deciduous, closed to open (>15%)
59	CAR1004	NA	NA	Berry Summit (Near Eureka, CA)	Berry Summit	-123.758	40.905	https://thereserve2.apx.com/mymodule/reg/TabDocuments.asp?r=111&ad=Prpt&act=update&type=PRO&aProj=pub&tablename=doc&id1=1004	NA	CA	Tree cover, needleleaved, evergreen, closed to open (>15%)
60	CAR1174	NA	CAFR5224	Eddie Ranch (Mendocino County, CA)	Eddie Ranch	-123.17	39.456	https://thereserve2.apx.com/mymodule/reg/TabDocuments.asp?r=111&ad=Prpt&act=update&type=PRO&aProj=pub&tablename=doc&id1=1174	NA	CA	Tree cover, needleleaved, evergreen, closed to open (>15%)
61	CAR1190	NA	CAFR5220	Greenwood Creek (Mendocino County, CA)	Greenwood Creek	-123.631	39.073	https://thereserve2.apx.com/mymodule/reg/TabDocuments.asp?r=111&ad=Prpt&act=update&type=PRO&aProj=pub&tablename=doc&id1=1190	CAFR5220	CA	Tree cover, needleleaved, evergreen, closed to open (>15%)
62	CAR1262	NA	NA	San Juan Lachao Pueblo Nuevo, Oaxaca, Mexico	San Juan Lachao Pueblo Nuevo	-97.125	16.158	https://thereserve2.apx.com/mymodule/reg/TabDocuments.asp?r=111&ad=Prpt&act=update&type=PRO&aProj=pub&tablename=doc&id1=1262	NA	Mexico	Tree Cover, broadleaved, deciduous, closed
63	CAR1306	NA	NA	Ejido San Nicolás Totolapan, CDMX, Mexico	Ejido San Nicolás Totolapan	-99.2544	19.2994	https://thereserve2.apx.com/mymodule/reg/TabDocuments.asp?r=111&ad=Prpt&act=update&type=PRO&aProj=pub&tablename=doc&id1=1306	NA	Mexico	Tree cover, broadleaved, deciduous, closed to open (>15%)

## Sheet: NEE1_GIS
			SUPPLEMENT 3: TABLE 2 NEE1
	NEE_Site	Name	Biome	Site_Name	LAT	LON	URL	Landclass
1	Australia	Tumbarumba	Temperate, broadleaved evergreen forest	AU-Tum	-35.725	148.13	http://sites.fluxdata.org/AU-Tum/	Tree cover, broadleaved, evergreen, closed to open (>15%)
2	Austria	Stubai Valley	alpine meadow	AT-Neu	47.12	11.32	http://sites.fluxdata.org/AT-Neu/	Grassland
3	Belgium	Brasschaat	Temperate, mixed deciduous broadleaved/	BE-Bra	51.31	4.52	http://sites.fluxdata.org/BE-Bra/	Tree cover, mixed leaf type (broadleaved and needleleaved)
4	Brazil	Jaru	Tropical broadleaved, evergreen forest	BR-Ji2	-10.08	-61.93	http://www.fluxdata.org:8080/sitepages/siteInfo.aspx?BR-Ji2	Tree cover, broadleaved, evergreen, closed to open (>15%)
5	Canada-British Columbia	Campbell River	Temperate, evergreen conifer forest	CA-Ca1	49.867	-125.334	http://ameriflux.lbl.gov/sites/siteinfo/CA-Ca1	Tree cover, mixed leaf type (broadleaved and needleleaved)
6	Canada-Manitoba	Thompson	Boreal, evergreen conifer forest	CA-Man	55.88	-98.481	http://ameriflux.lbl.gov/sites/siteinfo/CA-Man	Tree cover, needleleaved, evergreen, closed (>40%)
7	Canada-Ontario	Borden	Temperate, deciduous broadleaved forest	CA-Gro	48.22	-82.16	http://ameriflux.lbl.gov/sites/siteinfo/CA-Gro	Tree cover, mixed leaf type (broadleaved and needleleaved)
8	Canada-Quebec	Chibouugamau	Boreal, evergreen conifer forest	CA-Qfo	49.693	-74.342	http://ameriflux.lbl.gov/sites/siteinfo/CA-Qfo	Tree cover, needleleaved, evergreen, closed (>40%)
9	Canada-Saskatchewan	Prince Albert	Boreal, deciduous broadleaved forest	CA-Obs	53.99	-105.12	http://ameriflux.lbl.gov/sites/siteinfo/CA-Obs	Tree cover, needleleaved, evergreen, closed (>40%)
10	China	Dinghushan	subtropical evergreen broadleaved forest	CN-Di	23.173	112.536	http://sites.fluxdata.org/CN-Din/	Tree cover, broadleaved, evergreen, closed to open (>15%)
11	Denmark	Soroe	Temperate, deciduous broadleaved forest	DK-Sor	55.49	11.65	http://sites.fluxdata.org/DK-Sor/	Tree cover, broadleaved, deciduous, closed to open (>15%)
12	Finland	Hyytiälä	Boreal, evergreen conifer forest	FI-Hyy	61.847	24.295	http://sites.fluxdata.org/FI-Hyy/	Tree cover, needleleaved, evergreen, closed to open (>15%)
13	Finland	Mekrijärvi	Boreal, evergreen conifer forest	FI-Mek	63.117	31.067	http://boreal.fmi.fi/biphorep/report/chapter1.pdf	Tree cover, needleleaved, evergreen, closed to open (>15%)
14	France	Hesse	Temperate, deciduous broadleaved forest	FR-Hes	48.674	7.065	http://www.fluxdata.org:8080/sitepages/siteInfo.aspx?FR-Hes	Tree cover, broadleaved, deciduous, closed to open (>15%)
15	France	Puechabon	evergreen oak woodland	FR-Pue	43.74	2.78	http://sites.fluxdata.org/FR-Pue/	Tree cover, broadleaved, deciduous, closed to open (>15%)
16	Germany	Hainich	Temperate, deciduous broadleaved forest	DE-Hai	51.079	10.453	http://www.fluxdata.org:8080/sitepages/siteInfo.aspx?DE-Hai	Tree cover, broadleaved, deciduous, closed to open (>15%)
17	Germany	Tharandt	Temperate, evergreen conifer forest	DE-Tha	50.112	13.633	http://sites.fluxdata.org/DE-Tha/	Herbaceous cover
18	Hungary	Hegihatsal	Temperate, grassland	HU-Heg	46.956	16.652	https://www.ingos-infrastructure.eu/hegyhatsal/	Herbaceous cover
19	Ireland	Cork County, Ireland	Temperate, grassland	IE-Cor	51.987	8.752	https://www.ucc.ie/en/hydromet/celticflux/	Herbaceous cover
20	Ireland	Glencar, County Kerry	Temperate, wetland	IE-Gle	51.917	-9.917	https://www.ucc.ie/en/hydromet/celticflux/	Shrub or herbaceous cover, flooded, fresh/saline/brackish water
21	Israel	Yatir	semi-arid evergreen conifer forest	IL-Yat	31.34	35.05	http://www.weizmann.ac.il/EPS/wp5/yatir.html	Shrubland
22	Japan	Fujiyoshida	Temperate, evergreen conifer forest	JP-Fuj	45.06	142.11	http://asiaflux.net/index.php?page_id=55	Mosaic tree and shrub (>50%) / herbaceous cover (<50%)
23	Japan	Kiryu Watershed	Temperate, evergreen conifer forest	JP-Wat	35.455	138.762	http://asiaflux.net/index.php?page_id=68	Tree cover, broadleaved, deciduous, closed to open (>15%)
24	Japan	Takayama	Temperate, deciduous broadleaved forest	JP-Tak	34.964	135.994	http://asiaflux.net/index.php?page_id=112	Tree cover, needleleaved, evergreen, closed to open (>15%)
25	Japan	Teshio Experimental Forest	Temperate, evergreen conifer forest	JP-Tef	36.146	137.423	http://asiaflux.net/index.php?page_id=115	Tree cover, broadleaved, deciduous, closed to open (>15%)
26	Mexico	LaPaz	desert scrub	Mx-Lpa	24.133	-110.433	http://ameriflux.lbl.gov/sites/siteinfo/MX-Lpa	Shrubland
27	Netherlands	Loobos	Temperate, evergreen conifer forest	NL-Loo	52.17	5.74	http://sites.fluxdata.org/NL-Loo/	Tree cover, needleleaved, evergreen, closed to open (>15%)
28	Portugal	Espirra	Mediterranean, broadleaved evergreen forest	PT-Esp	38.64	-8.6	https://www.repository.utl.pt/handle/10400.5/4271?locale=en	Tree cover, broadleaved, deciduous, closed to open (>15%)
29	United Kingdom	Auchencorth Moss	Temperate, wetland	UK-Amo	57.792	-3.239	https://www.ceh.ac.uk/our-science/monitoring-site/auchencorth-moss-atmospheric-observatory	Water bodies
30	United Kingdom	Straights Inclosure	Temperature, deciduous broadleaved forest	UK-Stra	51.117	-0.85	https://www.forestresearch.gov.uk/research/forestry-and-climate-change-mitigation/straits-inclosure-long-term-carbon-dioxide-flux-monitoring-site/	Urban areas
31	US-Alaska	Alaska	Boreal, evergreen conifer forest	US-Uaf	64.866	-147.856	http://ameriflux.lbl.gov/sites/siteinfo/US-Uaf	Tree cover, needleleaved, evergreen, closed (>40%)
32	US-Alaska	Imnavait Creek Watershed	Wet sedge tundra	US-ICs	68.606	-149.311	http://ameriflux.lbl.gov/sites/siteinfo/US-ICs	Sparse vegetation (tree, shrub, herbaceous cover) (<15%)
33	US-Alaska	Imnavait Creek Watershed	Heath tundra	US-ICh	68.607	-149.296	http://ameriflux.lbl.gov/sites/siteinfo/US-ICh	Sparse vegetation (tree, shrub, herbaceous cover) (<15%)
34	US-Arizona	Flagstaff - Managed Forest	Temperate, evergreen conifer forest	US-Fmf	35.143	-111.727	http://ameriflux.lbl.gov/sites/siteinfo/US-Fmf	Tree cover, needleleaved, evergreen, closed to open (>15%)
35	US-Arizona	Flagstaff	Temperate, evergreen conifer forest	US-Fuf	35.089	-111.762	http://ameriflux.lbl.gov/sites/siteinfo/US-Fuf	Tree cover, needleleaved, evergreen, closed to open (>15%)
36	US-Arizona	San Pedro	semi-arid woodland	US-Fwf	35.445	-111.772	http://ameriflux.lbl.gov/sites/siteinfo/US-Fwf	Shrubland
37	US-California	Ione, Tonzi Ranch	Mediterranean, savanna/grassland	US-Ton	38.432	-120.966	http://ameriflux.lbl.gov/sites/siteinfo/US-Ton	Shrubland
38	US-California	Twitchell Island	rice	US-Twt	38.109	-121.653	http://ameriflux.lbl.gov/sites/siteinfo/US-Twt	Herbaceous cover
39	US-California	Ione	Mediterranean, grassland	US-Var	38.413	-120.951	http://ameriflux.lbl.gov/sites/siteinfo/US-Var	Grassland
40	US-Florida	Gainesville, Donaldson Tract	Sub-tropical, evergreen conifer forest	US-SP3	29.755	-82.163	http://ameriflux.lbl.gov/sites/siteinfo/US-SP3	Tree cover, needleleaved, evergreen, closed to open (>15%)
41	US-Florida	Gainesville, Mize Tract	Sub-tropical, evergreen conifer forest	US-SP2	29.755	-82.163	http://ameriflux.lbl.gov/sites/siteinfo/US-SP2	Tree cover, needleleaved, evergreen, closed to open (>15%)
42	US-Indiana	Morgan-Monroe	Temperature, deciduous broadleaved forest	US-MMS	39.323	-86.413	http://ameriflux.lbl.gov/sites/siteinfo/US-MMS	Tree cover, broadleaved, deciduous, closed to open (>15%)
43	US-Iowa	Ames	Prairie	US-Br1	41.975	-93.691	http://ameriflux.lbl.gov/sites/siteinfo/US-Br1	Herbaceous cover
44	US-Iowa	Ames	Corn	US-Br2	41.976	-93.693	http://ameriflux.lbl.gov/sites/siteinfo/US-Br2	Herbaceous cover
45	US-Iowa	Ames	Corn	US-Br3	41.975	-93.694	http://ameriflux.lbl.gov/sites/siteinfo/US-Br3	Herbaceous cover
46	US-Maine	Howland	boreal, evergreen conifer forest	US-Ho1	45.204	-68.74	http://ameriflux.lbl.gov/sites/siteinfo/US-Ho1	Tree cover, mixed leaf type (broadleaved and needleleaved)
47	US-Massachusetts	Harvard Forest, Petersham	temperate, deciduous broadleaved forest	US-Ha1	42.538	-72.172	http://ameriflux.lbl.gov/sites/siteinfo/US-Ha1	Tree cover, mixed leaf type (broadleaved and needleleaved)
48	US-Michigan	Douglas Lake	mixed deciduous forest	US-UND	45.56	-84.714	http://ameriflux.lbl.gov/sites/siteinfo/US-UND	Tree cover, broadleaved, deciduous, closed to open (>15%)
49	US-Missouri	Ozarks	temperate, deciduous broadleaved forest	US-Moz	38.744	-92.2	http://ameriflux.lbl.gov/sites/siteinfo/US-MOz	Tree cover, broadleaved, deciduous, closed to open (>15%)
50	US-Nebraska	Mead	irrigated crops	US-Ne2	41.165	-96.477	http://ameriflux.lbl.gov/sites/siteinfo/US-Ne1	Herbaceous cover
51	US-Nebraska	Mead	rainfed crops	US-Ne2	41.18	-96.44	http://ameriflux.lbl.gov/sites/siteinfo/US-Ne3	Herbaceous cover
52	US-New Mexico	Sevilleta LTER	desert grassland	US-Seg	34.362	-106.702	http://ameriflux.lbl.gov/sites/siteinfo/US-Seg	Shrubland
53	US-North Carolina	Duke forest	grassland	US-Dk1	35.971	-79.093	http://ameriflux.lbl.gov/sites/siteinfo/US-Dk1	Tree cover, mixed leaf type (broadleaved and needleleaved)
54	US-North Carolina	Duke forest	temperate, deciduous broadleaved forest	US-DK2	35.974	-79.1	http://ameriflux.lbl.gov/sites/siteinfo/US-Dk2	Tree cover, broadleaved, deciduous, closed to open (>15%)
55	US-North Carolina	Duke forest	temperate evergreen conifer forest	US-Dk3	35.978	-79.094	http://ameriflux.lbl.gov/sites/siteinfo/US-Dk3	Tree cover, needleleaved, evergreen, closed to open (>15%)
56	US-Oregon	Marys River	temperate evergreen confier forest	US-MRf	44.6465	-123.551	https://ameriflux.lbl.gov/sites/siteinfo/US-MRf	Tree cover, needleleaved, evergreen, closed to open (>15%)
57	US-Tennessee	Oak Ridge	temperate, deciduous broadleaved forest	US-ChR	35.931	-84.332	https://ameriflux.lbl.gov/sites/siteinfo/US-ChR	Tree cover, broadleaved, deciduous, closed to open (>15%)
58	US-Washington	Wind River	temperate evergreen conifer forest	US-Wrc	45.82	-121.952	https://ameriflux.lbl.gov/sites/siteinfo/US-Wrc	Tree cover, needleleaved, evergreen, closed to open (>15%)
59	US-Wisconsin	Park Falls	mixed deciduous forest	US-Pfa	45.946	-90.272	https://ameriflux.lbl.gov/sites/siteinfo/US-PFa	Tree cover, needleleaved, evergreen, closed to open (>15%)
